# Supplementary material for: Real-World Evidence for COVID-19 Delta Variant's Effects on the Digestive System and Protection of Inactivated Vaccines from a Medical Center in Yangzhou, China: A Retrospective Observational Study
Source: Int J Clin Pract. 2022 Aug 19;2022:7405448. doi: 10.1155/2022/7405448 (PMC9417746; doi:10.1155/2022/7405448)
Supplement: Supplementary Materials — Supplementary File 1: Chinese official criterion of four different subtypes of COVID-19. Supplementary File 2: Chinese version of the gastrointestinal symptom rating scale. Supplementary File 3: the abnormal serum markers ratio on day 7, day 14, and day 21. [file 7405448.f1.zip]

Archive with 3 entries (3 files):
- 7405448.f1/Supplementary File 1 Criterion of four different subtypes of Covid-19 in China.docx
- 7405448.f1/Supplementary File 2 Chinese version of the gastrointestinal symptom rating scale.docx
- 7405448.f1/Supplementary File 3 The abnormal serum markers ratio on day 7, day 14, and day 21.docx
